# Supplementary material for: Heterochromatic Genome Stability Requires Regulators of Histone H3 K9 Methylation
Source: PLoS Genet. 2009 Mar 27;5(3):e1000435. doi: 10.1371/journal.pgen.1000435 (PMC2654965; doi:10.1371/journal.pgen.1000435)
Supplement: Table S1 — Progeny counts for genetic crosses used to calculate the viability of single and double mutants. (0.02 MB XLS) [file pgen.1000435.s004.xls]

## Sheet: Sheet1
Supplemental Table 1. Results of viability assays
Protein	parent genotypes	genotype of progeny	number of progeny
ATR	mei-4129D/FM7a	mei4129D	89
	mei-4129D/Y	mei4129D/FM7a	88
		mei4129D/Y	85
		FM7a/Y	59
	mei-4129D/FM7a; Su(var)3-9null	mei4129D; Su(var)3-9null	26
	mei-4129D/Y; Su(var)3-9null	mei4129D/FM7a; Su(var)3-9null	51
		mei4129D/Y; Su(var)3-9null	43
		FM7a/Y; Su(var)3-9null	25
	mei-4129D/FM7a; dcr2L811 fsx/Sp	mei4129D; dcr2L811 fsx	33
	mei-4129D/Y; dcr2L811 fsx/Sp	mei4129D; dcr2L811 fsx/Sp	92
		mei4129D/Y; dcr2L811 fsx	39
		mei4129D/Y; dcr2L811 fsx/Sp	94
		mei4129D/FM7a; dcr2L811 fsx	0
		mei4129D/FM7a; dcr2L811 fsx/Sp	150
		FM7a/Y; dcr2L811 fsx	0
		FM7a/Y; dcr2L811 fsx/Sp	82
	dcr-2L811 fsx/Sp	dcr2L811 fsx	157
		dcr2L811 fsx/Sp	326
chk2	lokP6/CyO	lokP6/CyO	210
		lokP6	128
	lokP6/CyO; Su(var)3-9null	lokP6/CyO; Su(var)3-9null	194
		lokP6; Su(var)3-9null	46
chk1	grp06034/CyO	grp06034/CyO	103
		grp06034	41
	grp06034/CyO; Su(var)3-9null	grp06034/CyO; Su(var)3-9null	202
		grp06034; Su(var)3-9null	30
	lokP6, grpfs1/CyO; Su(var)3-9null	lokP6, grpfs1/CyO; Su(var)3-9null	336
		lokP6, grpfs1; Su(var)3-9null	0
p53	p5311-1B-1,, Su(var)3-9null/TM3	p5311-1B-1,, Su(var)3-9null/TM3	530
		p5311-1B-1,, Su(var)3-9null	327
	dcr-2L811 fsx/CyO; p5311-1B-1	dcr2L811 fsx/CyO; p5311-1B-1	512
		dcr2L811 fsx; p5311-1B-1	272
	mei-4129D/FM7a; p5311-1B-1, Su(var)3-9null/TM3	mei4129D; p5311-1B-1, Su(var)3-9null	8
	mei-4129D/Y; p5311-1B-1, Su(var)3-9null/TM3	mei4129D; p5311-1B-1, Su(var)3-9null/TM3	61
		mei4129D/Y; p5311-1B-1, Su(var)3-9null	4
		mei4129D/Y; p5311-1B-1, Su(var)3-9null/TM3	61
		mei4129D/FM7a; p5311-1B-1, Su(var)3-9null	20
		mei4129D/FM7a; p5311-1B-1, Su(var)3-9null/TM3	112
		FM7a/Y; p5311-1B-1, Su(var)3-9null	0
		FM7a/Y; p5311-1B-1, Su(var)3-9null/TM3	20
	mei-4129D/FM7a; Su(var)3-9null/TM3	mei4129D; Su(var)3-9null	10
	mei-4129D/Y; Su(var)3-9null/TM3	mei4129D; Su(var)3-9null/TM3	55
		mei4129D/Y; Su(var)3-9null	17
		mei4129D/Y; Su(var)3-9null/TM3	64
		mei4129D/FM7a; Su(var)3-9null	32
		mei4129D/FM7a; Su(var)3-9null/TM3	76
		FM7a/Y; Su(var)3-9null	16
		FM7a/Y; Su(var)3-9null/TM3	48
rod	rodEY04576/TM3	rodEY04576	102
		rodEY04576/TM3	186
	rodEY04576, Su(var)3-9null/TM3	rodEY04576, Su(var)3-9null	169
		rodEY04576, Su(var)3-9null/TM3	339
	dcr-2L811 fsx; rodEY04576/TM3	dcr-2L811 fsx; rodEY04576	142
		dcr-2L811 fsx; rodEY04576/TM3	238
ZW10	mit(1)155/FM7a	mit(1)155/FM7a	121
	FM7a/Y	FM7a/Y	46
		FM7a/FM7a	31
		mit(1)155/Y	126
	mit(1)15S2M/FM7a; Su(var)3-9null	mit(1)15S2M/FM7a; Su(var)3-9null	526
	FM7a/Y; Su(var)3-9null	FM7a/Y; Su(var)3-9null	396
		FM7a/FM7a; Su(var)3-9null	112
		mit(1)15S2M/Y; Su(var)3-9null	0
	mit(1)155/FM7a; Su(var)3-9null	mit(1)155/FM7a; Su(var)3-9null	119
	FM7a/Y; Su(var)3-9null	FM7a/Y; Su(var)3-9null	46
		FM7a/FM7a; Su(var)3-9null	18
		mit(1)155/Y; Su(var)3-9null	0
SMC1	Su(var)3-9null/TM3	Su(var)3-9null/smc1exc46	198
	smc1exc46/TM3	smc1exc46/TM3 or Su(var)3-9null/TM3	278
	Su(var)3-9null/TM3	Su(var)3-9null/smc1exc46, Su(var)3-9null	148
	smc1exc46, Su(var)3-9null/TM3	Su(var)3-9null, smc1exc46/TM3 or Su(var)3-9null/TM3	318
	dcr-2L811 fsx	dcr-2L811 fsx; smc1exc46/+	115
	dcr-2L811 fsx/CyO; smc1exc46/TM3	dcr-2L811 fsx; +/TM3	65
		dcr-2L811 fsx/CyO; smc1exc46/+	100
		dcr-2L811 fsx/CyO; +/TM3	16
